# Supplementary material for: Frankfurters Manufactured with Valorized Grape Pomace as a Substitute of Nitrifying Salts
Source: Foods. 2025 Jan 24;14(3):391. doi: 10.3390/foods14030391 (PMC11816958; doi:10.3390/foods14030391)
Supplement: Supplementary file 1 [file foods-14-00391-s001.zip]

Archive with 1 entries (1 files):
- foods-3406627-supplementary.pdf
